# Supplementary material for: Sustainable Recycling of Mushroom Residue as an Effective Substitute for Cotton Hull Waste in Volvariella volvacea Cultivation: Evidence from Physicochemical and Microbiome Analyses
Source: Microorganisms. 2025 Oct 15;13(10):2372. doi: 10.3390/microorganisms13102372 (PMC12566263; doi:10.3390/microorganisms13102372)
Supplement: Supplementary file 1 [file microorganisms-13-02372-s001.zip]

Archive with 1 entries (1 files):
- microorganisms-3860509-supplementary.pdf
